# Supplementary material for: Sacubitril/valsartan (LCZ696) ameliorates hyperthyroid-induced cardiac hypertrophy in male rats through modulation of miR-377, let-7 b, autophagy, and fibrotic signaling pathways
Source: Sci Rep. 2022 Aug 27;12:14654. doi: 10.1038/s41598-022-18860-y (PMC9420135; doi:10.1038/s41598-022-18860-y)
Supplement: Supplementary file 1 — Supplementary Information 1. [file 41598_2022_18860_MOESM1_ESM.xlsx]

## Sheet: calculation of fold change 
	CT Gapdh	CT beclin	dct	ddct	2^-ddct	Mean	SEM
control	18.9	20.59	1.69	-0.492083	1.40647	1.06404	0.161605
control	17.03	19.56	2.53	0.347917	0.785718
control	17.38	20.22	2.84	0.657917	0.633793
control	17.84	19.55	1.71	-0.472083	1.38711
control	16.511	19.209	2.698	0.515917	0.699348
control	16.948	18.5725	1.6245	-0.557583	1.4718
CH	18.05	20.69	2.64	0.457917	0.728037	0.337476	0.0797882
CH	20.68	24.46	3.78	1.59792	0.330354
CH	19.54	23.94	4.4	2.21792	0.214952
CH	16.07	20.36	4.29	2.10792	0.231982
CH	18.563	22.743	4.18	1.99792	0.250361
CH	15.2665	19.342	4.0755	1.89342	0.269169
CH+LCZ696	18.3	20.26	1.96	-0.222083	1.16642	0.920379	0.0520311
CH+LCZ697	19.77	22.07	2.3	0.117917	0.921517
CH+LCZ698	21.29	23.76	2.47	0.287917	0.819084
CH+LCZ699	21.57	24.03	2.46	0.277917	0.824781
CH+LCZ700	20.2255	22.572	2.3465	0.164417	0.892289
CH+LCZ701	20.4915	22.8285	2.337	0.154917	0.898184
CH+VAL	19.12	22.45	3.33	1.14792	0.451276	0.648726	0.0737598
CH+VAL	20.37	23.01	2.64	0.457917	0.728037
CH+VAL	18.76	21.99	3.23	1.04792	0.483666
CH+VAL	20.27	22.76	2.49	0.307917	0.807807
CH+VAL	17.822	20.8905	3.0685	0.886417	0.540956
CH+VAL	19.2565	21.622	2.3655	0.183417	0.880615
				2.18208
	CT Gapdh	CT LC3	dct	ddct	2^-ddct	Mean	SEM
control	18.9	27.91	9.01	0.31525	0.803712	1.09228	0.213522
control	17.03	25.81	8.78	0.08525	0.942621
control	17.38	26.88	9.5	0.80525	0.572263
control	17.84	25.97	8.13	-0.56475	1.47913
control	16.511	25.536	9.025	0.33025	0.795399
control	16.948	24.6715	7.7235	-0.97125	1.96054
CH	18.05	28.85	10.8	2.10525	0.232411	0.318742	0.0294496
CH	20.68	31.08	10.4	1.70525	0.306668
CH	19.54	30.12	10.58	1.88525	0.270697
CH	16.07	26.54	10.47	1.77525	0.292144
CH	18.563	28.614	10.051	1.35625	0.390596
CH	15.2665	25.213	9.9465	1.25175	0.419939
CH+LCZ696	18.3	28.33	10.03	1.33525	0.396323	1.01188	0.23448
CH+LCZ697	19.77	29.32	9.55	0.85525	0.55277
CH+LCZ698	21.29	30.26	8.97	0.27525	0.826307
CH+LCZ699	21.57	29.26	7.69	-1.00475	2.0066
CH+LCZ700	20.2255	28.747	8.5215	-0.17325	1.1276
CH+LCZ701	20.4915	28.97	8.4785	-0.21625	1.16171
CH+VAL	19.12	28.87	9.75	1.05525	0.481214	0.481747	0.0382239
CH+VAL	20.37	30.63	10.26	1.56525	0.337919
CH+VAL	18.76	28.62	9.86	1.16525	0.445887
CH+VAL	20.27	29.96	9.69	0.99525	0.501649
CH+VAL	17.822	27.189	9.367	0.67225	0.627527
CH+VAL	19.2565	28.962	9.7055	1.01075	0.496288
				8.69475
	CT Gapdh	CT PPARg	dct	ddct	2^-ddct	Mean	SEM
control	18.9	29.37	10.47	-0.36875	1.29123	1.03556	0.119946
control	17.03	28.4	11.37	0.53125	0.691955
control	17.38	28.66	11.28	0.44125	0.736496
control	17.84	28.71	10.87	0.03125	0.978572
control	16.511	27.227	10.716	-0.12275	1.08881
control	16.948	27.2745	10.3265	-0.51225	1.42627
CH	18.05	30.89	12.84	2.00125	0.249783	0.296538	0.044873
CH	20.68	32.73	12.05	1.21125	0.431894
CH	19.54	32.25	12.71	1.87125	0.273336
CH	16.07	29.61	13.54	2.70125	0.15376
CH	18.563	30.6375	12.0745	1.23575	0.424622
CH	15.2665	28.1295	12.863	2.02425	0.245833
CH+LCZ696	18.3	29.18	10.88	0.04125	0.971813	0.879512	0.0920517
CH+LCZ697	19.77	30.95	11.18	0.34125	0.789357
CH+LCZ698	21.29	32.95	11.66	0.82125	0.565951
CH+LCZ699	21.57	32.64	11.07	0.23125	0.851896
CH+LCZ700	20.2255	31.3025	11.077	0.23825	0.847773
CH+LCZ701	20.4915	31.008	10.5165	-0.32225	1.25028
CH+VAL	19.12	31.82	12.7	1.86125	0.275238	0.464095	0.0445443
CH+VAL	20.37	32.05	11.68	0.84125	0.55816
CH+VAL	18.76	30.87	12.11	1.27125	0.414301
CH+VAL	20.27	32.23	11.96	1.12125	0.459695
CH+VAL	17.822	29.6265	11.8045	0.96575	0.512012
CH+VAL	19.2565	30.9185	11.662	0.82325	0.565167
				10.8388
	CT Gapdh	CT P62	dct	ddct	2^-ddct	Mean	SEM
control	18.9	28.93	10.03	-0.4655	1.3808	1.04418	0.135673
control	17.03	27.97	10.94	0.4445	0.734839
control	17.38	28.47	11.09	0.5945	0.662274
control	17.84	28.29	10.45	-0.0455	1.03204
control	16.511	27.0465	10.5355	0.04	0.972655
control	16.948	26.8755	9.9275	-0.568	1.48247
CH	18.05	25.93	7.88	-2.6155	6.12836	5.47438	0.34018
CH	20.68	28.64	7.96	-2.5355	5.79778
CH	19.54	27.97	8.43	-2.0655	4.18579
CH	16.07	24.31	8.24	-2.2555	4.775
CH	18.563	26.5715	8.0085	-2.487	5.60611
CH	15.2665	23.0945	7.828	-2.6675	6.35327
CH+LCZ696	18.3	28.46	10.16	-0.3355	1.26181	1.23253	0.0668491
CH+LCZ697	19.77	29.75	9.98	-0.5155	1.42949
CH+LCZ698	21.29	31.4	10.11	-0.3855	1.30631
CH+LCZ699	21.57	31.66	10.09	-0.4055	1.32455
CH+LCZ700	20.2255	30.73	10.5045	0.009	0.993781
CH+LCZ701	20.4915	30.877	10.3855	-0.11	1.07923
CH+VAL	19.12	28.13	9.01	-1.4855	2.80014	2.84775	0.3761
CH+VAL	20.37	29.12	8.75	-1.7455	3.35311
CH+VAL	18.76	28.51	9.75	-0.7455	1.67656
CH+VAL	20.27	28.94	8.67	-1.8255	3.5443
CH+VAL	17.822	27.45	9.628	-0.8675	1.8245
CH+VAL	19.2565	27.793	8.5365	-1.959	3.88792
				10.4955
	CT Gapdh	CT mTOR	dct	ddct	2^-ddct	Mean	SEM
control	18.9	26.49	7.59	-0.163917	1.12032	1.04315	0.121949
control	17.03	25.68	8.65	0.896083	0.537344
control	17.38	25.28	7.9	0.146083	0.903701
control	17.84	25.47	7.63	-0.123917	1.08969
control	16.511	24.016	7.505	-0.248917	1.18831
control	16.948	24.1965	7.2485	-0.505417	1.41953
CH	18.05	23.53	5.48	-2.27392	4.83634	7.05379	0.67488
CH	20.68	25.93	5.25	-2.50392	5.67223
CH	19.54	24.31	4.77	-2.98392	7.91131
CH	16.07	21.09	5.02	-2.73392	6.65259
CH	18.563	23.0945	4.5315	-3.22242	9.33349
CH	15.2665	20.0355	4.769	-2.98492	7.9168
CH+LCZ696	18.3	25.08	6.78	-0.973917	1.96417	2.12492	0.181529
CH+LCZ697	19.77	26.07	6.3	-1.45392	2.73951
CH+LCZ698	21.29	28.02	6.73	-1.02392	2.03343
CH+LCZ699	21.57	28.83	7.26	-0.493917	1.40826
CH+LCZ700	20.2255	26.769	6.5435	-1.21042	2.31404
CH+LCZ701	20.4915	27.05	6.5585	-1.19542	2.29011
CH+VAL	19.12	24.63	5.51	-2.24392	4.73681	4.4212	0.372034
CH+VAL	20.37	26.12	5.75	-2.00392	4.01087
CH+VAL	18.76	24.21	5.45	-2.30392	4.93797
CH+VAL	20.27	26.36	6.09	-1.66392	3.16876
CH+VAL	17.822	23.05	5.228	-2.52592	5.75939
CH+VAL	19.2565	25.042	5.7855	-1.96842	3.91338
				7.75392
	CT Gapdh	CT ANP	dct	ddct	2^-ddct	Mean	SEM
control	18.9	32.49	13.59	0.745833	0.596323	1.09614	0.211376
control	17.03	29.61	12.58	-0.264167	1.20094
control	17.38	29.87	12.49	-0.354167	1.27825
control	17.84	31.45	13.61	0.765833	0.588114
control	16.511	28.3765	11.8655	-0.978667	1.97064
control	16.948	29.8775	12.9295	0.0853333	0.942567
CH	18.05	28.07	10.02	-2.82417	7.08205	8.00522	0.549222
CH	20.68	30.45	9.77	-3.07417	8.42202
CH	19.54	29.65	10.11	-2.73417	6.65375
CH	16.07	26.15	10.08	-2.76417	6.79355
CH	18.563	28.1675	9.6045	-3.23967	9.44576
CH	15.2665	24.8425	9.576	-3.26817	9.63421
CH+LCZ696	18.3	30.21	11.91	-0.934167	1.91079	1.54186	0.14982
CH+LCZ697	19.77	31.82	12.05	-0.794167	1.73408
CH+LCZ698	21.29	33.95	12.66	-0.184167	1.13616
CH+LCZ699	21.57	33.47	11.9	-0.944167	1.92408
CH+LCZ700	20.2255	32.9025	12.677	-0.167167	1.12285
CH+LCZ701	20.4915	32.8265	12.335	-0.509167	1.42323
CH+VAL	19.12	30.08	10.96	-1.88417	3.6914	3.37353	0.232418
CH+VAL	20.37	31.09	10.72	-2.12417	4.35951
CH+VAL	18.76	30.05	11.29	-1.55417	2.93664
CH+VAL	20.27	31.47	11.2	-1.64417	3.12567
CH+VAL	17.822	28.9475	11.1255	-1.71867	3.29132
CH+VAL	19.2565	30.5965	11.34	-1.50417	2.83661
				12.8442
	CT Gapdh	CT BNP	dct	ddct	2^-ddct	Mean	SEM
control	18.9	25.3	6.4	-0.314667	1.24372	1.05737	0.143561
control	17.03	24.71	7.68	0.965333	0.51216
control	17.38	24.38	7	0.285333	0.820552
control	17.84	24.28	6.44	-0.274667	1.20971
control	16.511	23.161	6.65	-0.0646667	1.04584
control	16.948	23.066	6.118	-0.596667	1.51222
CH	18.05	24.94	6.89	0.175333	0.885563	4.0705	0.805032
CH	20.68	25.6	4.92	-1.79467	3.46935
CH	19.54	23.63	4.09	-2.62467	6.16742
CH	16.07	20.83	4.76	-1.95467	3.87626
CH	18.563	22.65	4.087	-2.62767	6.18026
CH	15.2665	20.0385	4.772	-1.94267	3.84416
CH+LCZ696	18.3	24.96	6.66	-0.0546667	1.03862	1.60499	0.216624
CH+LCZ697	19.77	26.02	6.25	-0.464667	1.38
CH+LCZ698	21.29	27.45	6.16	-0.554667	1.46883
CH+LCZ699	21.57	27.21	5.64	-1.07467	2.10624
CH+LCZ700	20.2255	25.6775	5.452	-1.26267	2.39939
CH+LCZ701	20.4915	26.8995	6.408	-0.306667	1.23685
CH+VAL	19.12	24.43	5.31	-1.40467	2.64757	2.44082	0.32781
CH+VAL	20.37	25.49	5.12	-1.59467	3.02025
CH+VAL	18.76	25.59	6.83	0.115333	0.923169
CH+VAL	20.27	25.33	5.06	-1.65467	3.1485
CH+VAL	17.822	23.1605	5.3385	-1.37617	2.59578
CH+VAL	19.2565	24.7635	5.507	-1.20767	2.30964
				6.71467
	CT U6	CT miR-377	dct	ddct	2^-ddct	Mean	SEM
control	16.7	26.22	9.52	0.524583	0.69516	1.10799	0.229339
control	14.83	24.67	9.84	0.844583	0.556872
control	15.18	24.53	9.35	0.354583	0.782095
control	15.64	24.04	8.4	-0.595417	1.51091
control	14.311	23.1935	8.8825	-0.112917	1.08141
control	14.748	22.728	7.98	-1.01542	2.02149
CH	15.85	22.36	6.51	-2.48542	5.59996	5.64957	0.187311
CH	16.48	23.04	6.56	-2.43542	5.40921
CH	17.34	23.97	6.63	-2.36542	5.15301
CH	13.87	20.21	6.34	-2.65542	6.30028
CH	16.363	22.9465	6.5835	-2.41192	5.32181
CH	13.0665	19.45	6.3835	-2.61192	6.11315
CH+LCZ696	16.36	24.97	8.61	-0.385417	1.30624	1.25158	0.0953881
CH+LCZ697	16.56	24.87	8.31	-0.685417	1.60817
CH+LCZ698	16.27	25.24	8.97	-0.0254167	1.01777
CH+LCZ699	16.56	25.3	8.74	-0.255417	1.19368
CH+LCZ700	15.3465	23.868	8.5215	-0.473917	1.38887
CH+LCZ701	15.622	24.625	9.003	0.00758333	0.994757
CH+VAL	16.92	23.72	6.8	-2.19542	4.58022	2.69856	0.450358
CH+VAL	16.17	23.52	7.35	-1.64542	3.12838
CH+VAL	16.56	24.33	7.77	-1.22542	2.33823
CH+VAL	16.07	23.56	7.49	-1.50542	2.83907
CH+VAL	15.622	23.8035	8.1815	-0.813917	1.75798
CH+VAL	15.1565	23.522	8.3655	-0.629917	1.54748
				8.99542
	CT U6	CT Let-7b	dct	ddct	2^-ddct	Mean	SEM
control	16.7	29.25	12.55	0.09375	0.937084	1.08972	0.205608
control	14.83	28.17	13.34	0.88375	0.541957
control	15.18	28.14	12.96	0.50375	0.705271
control	15.64	27.73	12.09	-0.36625	1.289
control	14.311	26.623	12.312	-0.14425	1.10516
control	14.748	26.2335	11.4855	-0.97075	1.95986
CH	15.85	30.88	15.03	2.57375	0.167967	0.48264	0.11947
CH	16.48	31.4	14.92	2.46375	0.181275
CH	17.34	30.57	13.23	0.77375	0.584895
CH	13.87	27.66	13.79	1.33375	0.396736
CH	16.363	28.9315	12.5685	0.11225	0.925144
CH	13.0665	26.167	13.1005	0.64425	0.639825
CH+LCZ696	16.36	28.37	12.01	-0.44625	1.36249	1.22882	0.0553845
CH+LCZ697	16.56	28.95	12.39	-0.06625	1.04699
CH+LCZ698	16.27	28.38	12.11	-0.34625	1.27125
CH+LCZ699	16.56	28.86	12.3	-0.15625	1.11439
CH+LCZ700	15.3465	27.55	12.2035	-0.25275	1.19148
CH+LCZ701	15.622	27.607	11.985	-0.47125	1.38631
CH+VAL	16.92	30.01	13.09	0.63375	0.644499	0.601706	0.0921419
CH+VAL	16.17	29.73	13.56	1.10375	0.465305
CH+VAL	16.56	30.56	14	1.54375	0.342993
CH+VAL	16.07	29.18	13.11	0.65375	0.635626
CH+VAL	15.622	29.02	13.398	0.94175	0.520601
CH+VAL	15.1565	27.611	12.4545	-0.00175	1.00121
				12.4562
	CT Gapdh	CT Smad2	dct	ddct	2^-ddct	Mean	SEM
control	18.9	27.67	8.77	0.460833	0.726566	1.06881	0.184056
control	17.03	25.55	8.52	0.210833	0.864038
control	17.38	25.21	7.83	-0.479167	1.39394
control	17.84	26.71	8.87	0.560833	0.67791
control	16.511	23.9495	7.4385	-0.870667	1.82851
control	16.948	25.3745	8.4265	0.117333	0.92189
CH	18.05	23.26	5.21	-3.09917	8.56924	8.35706	0.511562
CH	20.68	26.12	5.44	-2.86917	7.30643
CH	19.54	24.98	5.44	-2.86917	7.30643
CH	16.07	20.96	4.89	-3.41917	10.6972
CH	18.563	23.831	5.268	-3.04117	8.23156
CH	15.2665	20.57	5.3035	-3.00567	8.03148
CH+LCZ696	18.3	25.66	7.36	-0.949167	1.93076	1.29472	0.192959
CH+LCZ697	19.77	27.67	7.9	-0.409167	1.32792
CH+LCZ698	21.29	28.97	7.68	-0.629167	1.54667
CH+LCZ699	21.57	30.89	9.32	1.01083	0.49626
CH+LCZ700	20.2255	28.2765	8.051	-0.258167	1.19596
CH+LCZ701	20.4915	28.455	7.9635	-0.345667	1.27074
CH+VAL	19.12	25.95	6.83	-1.47917	2.78788	2.71791	0.164653
CH+VAL	20.37	26.9	6.53	-1.77917	3.43228
CH+VAL	18.76	25.71	6.95	-1.35917	2.56537
CH+VAL	20.27	27.11	6.84	-1.46917	2.76862
CH+VAL	17.822	24.7995	6.9775	-1.33167	2.51693
CH+VAL	19.2565	26.4045	7.148	-1.16117	2.23638
				8.30917
	CT Gapdh	CT Smad3	dct	ddct	2^-ddct	Mean	SEM
control	18.9	25.62	6.72	0.294417	0.815402	1.09585	0.208328
control	17.03	24.43	7.4	0.974417	0.508946
control	17.38	23.19	5.81	-0.615583	1.53218
control	17.84	24.56	6.72	0.294417	0.815402
control	16.511	22.0305	5.5195	-0.906083	1.87395
control	16.948	23.332	6.384	-0.0415833	1.02924
CH	18.05	21.91	3.86	-2.56558	5.91994	6.81564	0.426684
CH	20.68	24.29	3.61	-2.81558	7.04004
CH	19.54	23.29	3.75	-2.67558	6.38897
CH	16.07	19.98	3.91	-2.51558	5.71829
CH	18.563	22.1255	3.5625	-2.86308	7.27569
CH	15.2665	18.596	3.3295	-3.09608	8.55094
CH+LCZ696	18.3	23.42	5.12	-1.30558	2.47184	2.07721	0.23484
CH+LCZ697	19.77	25.63	5.86	-0.565583	1.47999
CH+LCZ698	21.29	26.94	5.65	-0.775583	1.71188
CH+LCZ699	21.57	26.42	4.85	-1.57558	2.98056
CH+LCZ700	20.2255	25.93	5.7045	-0.721083	1.64842
CH+LCZ701	20.4915	25.799	5.3075	-1.11808	2.17058
CH+VAL	19.12	23.32	4.2	-2.22558	4.677	3.82106	0.313506
CH+VAL	20.37	25.13	4.76	-1.66558	3.17242
CH+VAL	18.76	23.08	4.32	-2.10558	4.30372
CH+VAL	20.27	25.09	4.82	-1.60558	3.04319
CH+VAL	17.822	22.06	4.238	-2.18758	4.55542
CH+VAL	19.2565	24.0155	4.759	-1.66658	3.17462
				6.42558
	CT Gapdh	CT Smad4	dct	ddct	2^-ddct	Mean	SEM
control	18.9	27.5	8.6	-0.47275	1.38775	1.09071	0.207528
control	17.03	27.06	10.03	0.95725	0.515038
control	17.38	26.59	9.21	0.13725	0.909251
control	17.84	27.11	9.27	0.19725	0.872212
control	16.511	25.7355	9.2245	0.15175	0.900158
control	16.948	25.05	8.102	-0.97075	1.95986
CH	18.05	24.1	6.05	-3.02275	8.12715	7.10465	0.283495
CH	20.68	27.02	6.34	-2.73275	6.64721
CH	19.54	25.7	6.16	-2.91275	7.53052
CH	16.07	22.34	6.27	-2.80275	6.97769
CH	18.563	24.785	6.222	-2.85075	7.21375
CH	15.2665	21.723	6.4565	-2.61625	6.13154
CH+LCZ696	18.3	27.05	8.75	-0.32275	1.25071	1.42641	0.143595
CH+LCZ697	19.77	28.91	9.14	0.06725	0.954456
CH+LCZ698	21.29	29.84	8.55	-0.52275	1.43669
CH+LCZ699	21.57	30.3	8.73	-0.34275	1.26817
CH+LCZ700	20.2255	28.348	8.1225	-0.95025	1.93221
CH+LCZ701	20.4915	28.785	8.2935	-0.77925	1.71624
CH+VAL	19.12	26.19	7.07	-2.00275	4.00763	3.33212	0.406001
CH+VAL	20.37	27.97	7.6	-1.47275	2.7755
CH+VAL	18.76	25.99	7.23	-1.84275	3.58693
CH+VAL	20.27	28.09	7.82	-1.25275	2.38295
CH+VAL	17.822	25.6405	7.8185	-1.25425	2.38543
CH+VAL	19.2565	26.05	6.7935	-2.27925	4.85426
				9.07275
	CT Gapdh	CT Smad7	dct	ddct	2^-ddct	Mean	SEM
control	18.9	26.3	7.4	0.446583	0.733779	1.04483	0.143742
control	17.03	24.07	7.04	0.0865833	0.94175
control	17.38	23.96	6.58	-0.373417	1.29542
control	17.84	25.25	7.41	0.456583	0.72871
control	16.511	22.762	6.251	-0.702417	1.62723
control	16.948	23.9875	7.0395	0.0860833	0.942077
CH	18.05	26.05	8	1.04658	0.484113	0.362955	0.0257151
CH	20.68	29.12	8.44	1.48658	0.356857
CH	19.54	28.04	8.5	1.54658	0.34232
CH	16.07	24.74	8.67	1.71658	0.304268
CH	18.563	26.98	8.417	1.46358	0.362591
CH	15.2665	23.83	8.5635	1.61008	0.327579
CH+LCZ696	18.3	25.13	6.83	-0.123417	1.08931	1.07166	0.161256
CH+LCZ697	19.77	25.94	6.17	-0.783417	1.7212
CH+LCZ698	21.29	29.07	7.78	0.826583	0.563863
CH+LCZ699	21.57	28.21	6.64	-0.313417	1.24265
CH+LCZ700	20.2255	27.4715	7.246	0.292583	0.816439
CH+LCZ701	20.4915	27.45	6.9585	0.00508333	0.996483
CH+VAL	19.12	27.16	8.04	1.08658	0.470875	0.519354	0.0360369
CH+VAL	20.37	28.21	7.84	0.886583	0.540894
CH+VAL	18.76	26.87	8.11	1.15658	0.448574
CH+VAL	20.27	27.86	7.59	0.636583	0.643234
CH+VAL	17.822	25.5265	7.7045	0.751083	0.594157
CH+VAL	19.2565	27.467	8.2105	1.25708	0.418389
				6.95342
	CT Gapdh	CT TGF-β	dct	ddct	2^-ddct	Mean	SEM
control	18.9	27.43	8.53	0.619583	0.650859	1.09902	0.19545
control	17.03	26.03	9	1.08958	0.469897
control	17.38	24.86	7.48	-0.430417	1.34762
control	17.84	25.71	7.87	-0.0404167	1.02841
control	16.511	23.617	7.106	-0.804417	1.74644
control	16.948	24.4245	7.4765	-0.433917	1.3509
CH	18.05	23.15	5.1	-2.81042	7.01487	5.28415	0.585991
CH	20.68	25.91	5.23	-2.68042	6.41041
CH	19.54	25.21	5.67	-2.24042	4.72534
CH	16.07	21.46	5.39	-2.52042	5.73748
CH	18.563	24.8995	6.3365	-1.57392	2.97712
CH	15.2665	20.902	5.6355	-2.27492	4.8397
CH+LCZ696	18.3	25.15	6.85	-1.06042	2.08553	1.98	0.214346
CH+LCZ697	19.77	26.73	6.96	-0.950417	1.93243
CH+LCZ698	21.29	28.37	7.08	-0.830417	1.7782
CH+LCZ699	21.57	28.66	7.09	-0.820417	1.76592
CH+LCZ700	20.2255	27.6715	7.446	-0.464417	1.37976
CH+LCZ701	20.4915	26.847	6.3555	-1.55492	2.93817
CH+VAL	19.12	25.27	6.15	-1.76042	3.38796	3.52903	0.3381
CH+VAL	20.37	26.25	5.88	-2.03042	4.08523
CH+VAL	18.76	25.54	6.78	-1.13042	2.18922
CH+VAL	20.27	26.28	6.01	-1.90042	3.73321
CH+VAL	17.822	24.063	6.241	-1.66942	3.18086
CH+VAL	19.2565	24.966	5.7095	-2.20092	4.59771
				7.91042
	CT Gapdh	CT NF-ҡβ	dct	ddct	2^-ddct	Mean	SEM
control	18.9	27.11	8.21	0.5885	0.665034	1.02812	0.105277
control	17.03	24.87	7.84	0.2185	0.859459
control	17.38	24.93	7.55	-0.0715	1.05081
control	17.84	25.51	7.67	0.0485	0.966941
control	16.511	23.6835	7.1725	-0.449	1.36509
control	16.948	24.2345	7.2865	-0.335	1.26138
CH	18.05	22.6	4.55	-3.0715	8.40647	6.56924	0.532361
CH	20.68	26.1	5.42	-2.2015	4.59957
CH	19.54	24.49	4.95	-2.6715	6.37091
CH	16.07	21.05	4.98	-2.6415	6.2398
CH	18.563	23.2655	4.7025	-2.919	7.56322
CH	15.2665	20.2475	4.981	-2.6405	6.23548
CH+LCZ696	18.3	25.49	7.19	-0.4315	1.34864	1.47437	0.150537
CH+LCZ697	19.77	27.33	7.56	-0.0615	1.04355
CH+LCZ698	21.29	27.94	6.65	-0.9715	1.96088
CH+LCZ699	21.57	28.61	7.04	-0.5815	1.4964
CH+LCZ700	20.2255	27.643	7.4175	-0.204	1.15189
CH+LCZ701	20.4915	27.2295	6.738	-0.8835	1.84485
CH+VAL	19.12	25.24	6.12	-1.5015	2.83137	3.11499	0.192429
CH+VAL	20.37	26.39	6.02	-1.6015	3.03459
CH+VAL	18.76	24.94	6.18	-1.4415	2.71603
CH+VAL	20.27	26.28	6.01	-1.6115	3.05569
CH+VAL	17.822	23.43	5.608	-2.0135	4.03761
CH+VAL	19.2565	25.286	6.0295	-1.592	3.01467
				7.6215

## Sheet: Raw CT value
group	CT Gapdh	CT beclin	CT LC3	CT pparg	CT p62	CT mTOR	CT ANP	CT BNP	CT miR-377	CT Let-7b	CT U6	CT Smad2	CT Smad3	CT Smad4	CT Smad7	CT TGF-β	CT NF-ҡβ
control	18.9	20.59	27.91	29.37	28.93	26.49	32.49	25.3	26.22	29.25	16.7	27.67	25.62	27.5	26.3	27.43	27.11
control	17.03	19.56	25.81	28.4	27.97	25.68	29.61	24.71	24.67	28.17	14.83	25.55	24.43	27.06	24.07	26.03	24.87
control	17.38	20.22	26.88	28.66	28.47	25.28	29.87	24.38	24.53	28.14	15.18	25.21	23.19	26.59	23.96	24.86	24.93
control	17.84	19.55	25.97	28.71	28.29	25.47	31.45	24.28	24.04	27.73	15.64	26.71	24.56	27.11	25.25	25.71	25.51
control	16.511	19.209	25.536	27.227	27.0465	24.016	28.3765	23.161	23.1935	26.623	14.311	23.9495	22.0305	25.7355	22.762	23.617	23.6835
control	16.948	18.5725	24.6715	27.2745	26.8755	24.1965	29.8775	23.066	22.728	26.2335	14.748	25.3745	23.332	25.05	23.9875	24.4245	24.2345
CH	18.05	20.69	28.85	30.89	25.93	23.53	28.07	24.94	22.36	30.88	15.85	23.26	21.91	24.1	26.05	23.15	22.6
CH	20.68	24.46	31.08	32.73	28.64	25.93	30.45	25.6	23.04	31.4	16.48	26.12	24.29	27.02	29.12	25.91	26.1
CH	19.54	23.94	30.12	32.25	27.97	24.31	29.65	23.63	23.97	30.57	17.34	24.98	23.29	25.7	28.04	25.21	24.49
CH	16.07	20.36	26.54	29.61	24.31	21.09	26.15	20.83	20.21	27.66	13.87	20.96	19.98	22.34	24.74	21.46	21.05
CH	18.563	22.743	28.614	30.6375	26.5715	23.0945	28.1675	22.65	22.9465	28.9315	16.363	23.831	22.1255	24.785	26.98	24.8995	23.2655
CH	15.2665	19.342	25.213	28.1295	23.0945	20.0355	24.8425	20.0385	19.45	26.167	13.0665	20.57	18.596	21.723	23.83	20.902	20.2475
CH+LCZ696	18.3	20.26	28.33	29.18	28.46	25.08	30.21	24.96	24.97	28.37	16.36	25.66	23.42	27.05	25.13	25.15	25.49
CH+LCZ697	19.77	22.07	29.32	30.95	29.75	26.07	31.82	26.02	24.87	28.95	16.56	27.67	25.63	28.91	25.94	26.73	27.33
CH+LCZ698	21.29	23.76	30.26	32.95	31.4	28.02	33.95	27.45	25.24	28.38	16.27	28.97	26.94	29.84	29.07	28.37	27.94
CH+LCZ699	21.57	24.03	29.26	32.64	31.66	28.83	33.47	27.21	25.3	28.86	16.56	30.89	26.42	30.3	28.21	28.66	28.61
CH+LCZ700	20.2255	22.572	28.747	31.3025	30.73	26.769	32.9025	25.6775	23.868	27.55	15.3465	28.2765	25.93	28.348	27.4715	27.6715	27.643
CH+LCZ701	20.4915	22.8285	28.97	31.008	30.877	27.05	32.8265	26.8995	24.625	27.607	15.622	28.455	25.799	28.785	27.45	26.847	27.2295
CH+VAL	19.12	22.45	28.87	31.82	28.13	24.63	30.08	24.43	23.72	30.01	16.92	25.95	23.32	26.19	27.16	25.27	25.24
CH+VAL	20.37	23.01	30.63	32.05	29.12	26.12	31.09	25.49	23.52	29.73	16.17	26.9	25.13	27.97	28.21	26.25	26.39
CH+VAL	18.76	21.99	28.62	30.87	28.51	24.21	30.05	25.59	24.33	30.56	16.56	25.71	23.08	25.99	26.87	25.54	24.94
CH+VAL	20.27	22.76	29.96	32.23	28.94	26.36	31.47	25.33	23.56	29.18	16.07	27.11	25.09	28.09	27.86	26.28	26.28
CH+VAL	17.822	20.8905	27.189	29.6265	27.45	23.05	28.9475	23.1605	23.8035	29.02	15.622	24.7995	22.06	25.6405	25.5265	24.063	23.43
CH+VAL	19.2565	21.622	28.962	30.9185	27.793	25.042	30.5965	24.7635	23.522	27.611	15.1565	26.4045	24.0155	26.05	27.467	24.966	25.286

## Sheet: raw fold change 
	2^-ddct	Mean	SEM
control	1.40647	1.06404	0.161605
control	0.785718
control	0.633793
control	1.38711
control	0.699348
control	1.4718
CH	0.728037	0.337476	0.0797882
CH	0.330354
CH	0.214952
CH	0.231982
CH	0.250361
CH	0.269169
CH+LCZ696	1.16642	0.920379	0.0520311
CH+LCZ697	0.921517
CH+LCZ698	0.819084
CH+LCZ699	0.824781
CH+LCZ700	0.892289
CH+LCZ701	0.898184
CH+VAL	0.451276	0.648726	0.0737598
CH+VAL	0.728037
CH+VAL	0.483666
CH+VAL	0.807807
CH+VAL	0.540956
CH+VAL	0.880615
	2^-ddct	Mean	SEM
control	0.803712	1.09228	0.213522
control	0.942621
control	0.572263
control	1.47913
control	0.795399
control	1.96054
CH	0.232411	0.318742	0.0294496
CH	0.306668
CH	0.270697
CH	0.292144
CH	0.390596
CH	0.419939
CH+LCZ696	0.396323	1.01188	0.23448
CH+LCZ697	0.55277
CH+LCZ698	0.826307
CH+LCZ699	2.0066
CH+LCZ700	1.1276
CH+LCZ701	1.16171
CH+VAL	0.481214	0.481747	0.0382239
CH+VAL	0.337919
CH+VAL	0.445887
CH+VAL	0.501649
CH+VAL	0.627527
CH+VAL	0.496288
	2^-ddct	Mean	SEM
control	1.29123	1.03556	0.119946
control	0.691955
control	0.736496
control	0.978572
control	1.08881
control	1.42627
CH	0.249783	0.296538	0.044873
CH	0.431894
CH	0.273336
CH	0.15376
CH	0.424622
CH	0.245833
CH+LCZ696	0.971813	0.879512	0.0920517
CH+LCZ697	0.789357
CH+LCZ698	0.565951
CH+LCZ699	0.851896
CH+LCZ700	0.847773
CH+LCZ701	1.25028
CH+VAL	0.275238	0.464095	0.0445443
CH+VAL	0.55816
CH+VAL	0.414301
CH+VAL	0.459695
CH+VAL	0.512012
CH+VAL	0.565167
	2^-ddct	Mean	SEM
control	1.3808	1.04418	0.135673
control	0.734839
control	0.662274
control	1.03204
control	0.972655
control	1.48247
CH	6.12836	5.47438	0.34018
CH	5.79778
CH	4.18579
CH	4.775
CH	5.60611
CH	6.35327
CH+LCZ696	1.26181	1.23253	0.0668491
CH+LCZ697	1.42949
CH+LCZ698	1.30631
CH+LCZ699	1.32455
CH+LCZ700	0.993781
CH+LCZ701	1.07923
CH+VAL	2.80014	2.84775	0.3761
CH+VAL	3.35311
CH+VAL	1.67656
CH+VAL	3.5443
CH+VAL	1.8245
CH+VAL	3.88792
	2^-ddct	Mean	SEM
control	1.12032	1.04315	0.121949
control	0.537344
control	0.903701
control	1.08969
control	1.18831
control	1.41953
CH	4.83634	7.05379	0.67488
CH	5.67223
CH	7.91131
CH	6.65259
CH	9.33349
CH	7.9168
CH+LCZ696	1.96417	2.12492	0.181529
CH+LCZ697	2.73951
CH+LCZ698	2.03343
CH+LCZ699	1.40826
CH+LCZ700	2.31404
CH+LCZ701	2.29011
CH+VAL	4.73681	4.4212	0.372034
CH+VAL	4.01087
CH+VAL	4.93797
CH+VAL	3.16876
CH+VAL	5.75939
CH+VAL	3.91338
	2^-ddct	Mean	SEM
control	0.596323	1.09614	0.211376
control	1.20094
control	1.27825
control	0.588114
control	1.97064
control	0.942567
CH	7.08205	8.00522	0.549222
CH	8.42202
CH	6.65375
CH	6.79355
CH	9.44576
CH	9.63421
CH+LCZ696	1.91079	1.54186	0.14982
CH+LCZ697	1.73408
CH+LCZ698	1.13616
CH+LCZ699	1.92408
CH+LCZ700	1.12285
CH+LCZ701	1.42323
CH+VAL	3.6914	3.37353	0.232418
CH+VAL	4.35951
CH+VAL	2.93664
CH+VAL	3.12567
CH+VAL	3.29132
CH+VAL	2.83661
	2^-ddct	Mean	SEM
control	1.24372	1.05737	0.143561
control	0.51216
control	0.820552
control	1.20971
control	1.04584
control	1.51222
CH	0.885563	4.0705	0.805032
CH	3.46935
CH	6.16742
CH	3.87626
CH	6.18026
CH	3.84416
CH+LCZ696	1.03862	1.60499	0.216624
CH+LCZ697	1.38
CH+LCZ698	1.46883
CH+LCZ699	2.10624
CH+LCZ700	2.39939
CH+LCZ701	1.23685
CH+VAL	2.64757	2.44082	0.32781
CH+VAL	3.02025
CH+VAL	0.923169
CH+VAL	3.1485
CH+VAL	2.59578
CH+VAL	2.30964
	2^-ddct	Mean	SEM
control	0.69516	1.10799	0.229339
control	0.556872
control	0.782095
control	1.51091
control	1.08141
control	2.02149
CH	5.59996	5.64957	0.187311
CH	5.40921
CH	5.15301
CH	6.30028
CH	5.32181
CH	6.11315
CH+LCZ696	1.30624	1.25158	0.0953881
CH+LCZ697	1.60817
CH+LCZ698	1.01777
CH+LCZ699	1.19368
CH+LCZ700	1.38887
CH+LCZ701	0.994757
CH+VAL	4.58022	2.69856	0.450358
CH+VAL	3.12838
CH+VAL	2.33823
CH+VAL	2.83907
CH+VAL	1.75798
CH+VAL	1.54748
	2^-ddct	Mean	SEM
control	0.937084	1.08972	0.205608
control	0.541957
control	0.705271
control	1.289
control	1.10516
control	1.95986
CH	0.167967	0.48264	0.11947
CH	0.181275
CH	0.584895
CH	0.396736
CH	0.925144
CH	0.639825
CH+LCZ696	1.36249	1.22882	0.0553845
CH+LCZ697	1.04699
CH+LCZ698	1.27125
CH+LCZ699	1.11439
CH+LCZ700	1.19148
CH+LCZ701	1.38631
CH+VAL	0.644499	0.601706	0.0921419
CH+VAL	0.465305
CH+VAL	0.342993
CH+VAL	0.635626
CH+VAL	0.520601
CH+VAL	1.00121
	2^-ddct	Mean	SEM
control	0.726566	1.06881	0.184056
control	0.864038
control	1.39394
control	0.67791
control	1.82851
control	0.92189
CH	8.56924	8.35706	0.511562
CH	7.30643
CH	7.30643
CH	10.6972
CH	8.23156
CH	8.03148
CH+LCZ696	1.93076	1.29472	0.192959
CH+LCZ697	1.32792
CH+LCZ698	1.54667
CH+LCZ699	0.49626
CH+LCZ700	1.19596
CH+LCZ701	1.27074
CH+VAL	2.78788	2.71791	0.164653
CH+VAL	3.43228
CH+VAL	2.56537
CH+VAL	2.76862
CH+VAL	2.51693
CH+VAL	2.23638
	2^-ddct	Mean	SEM
control	0.815402	1.09585	0.208328
control	0.508946
control	1.53218
control	0.815402
control	1.87395
control	1.02924
CH	5.91994	6.81564	0.426684
CH	7.04004
CH	6.38897
CH	5.71829
CH	7.27569
CH	8.55094
CH+LCZ696	2.47184	2.07721	0.23484
CH+LCZ697	1.47999
CH+LCZ698	1.71188
CH+LCZ699	2.98056
CH+LCZ700	1.64842
CH+LCZ701	2.17058
CH+VAL	4.677	3.82106	0.313506
CH+VAL	3.17242
CH+VAL	4.30372
CH+VAL	3.04319
CH+VAL	4.55542
CH+VAL	3.17462
	2^-ddct	Mean	SEM
control	1.38775	1.09071	0.207528
control	0.515038
control	0.909251
control	0.872212
control	0.900158
control	1.95986
CH	8.12715	7.10465	0.283495
CH	6.64721
CH	7.53052
CH	6.97769
CH	7.21375
CH	6.13154
CH+LCZ696	1.25071	1.42641	0.143595
CH+LCZ697	0.954456
CH+LCZ698	1.43669
CH+LCZ699	1.26817
CH+LCZ700	1.93221
CH+LCZ701	1.71624
CH+VAL	4.00763	3.33212	0.406001
CH+VAL	2.7755
CH+VAL	3.58693
CH+VAL	2.38295
CH+VAL	2.38543
CH+VAL	4.85426
	2^-ddct	Mean	SEM
control	0.733779	1.04483	0.143742
control	0.94175
control	1.29542
control	0.72871
control	1.62723
control	0.942077
CH	0.484113	0.362955	0.0257151
CH	0.356857
CH	0.34232
CH	0.304268
CH	0.362591
CH	0.327579
CH+LCZ696	1.08931	1.07166	0.161256
CH+LCZ697	1.7212
CH+LCZ698	0.563863
CH+LCZ699	1.24265
CH+LCZ700	0.816439
CH+LCZ701	0.996483
CH+VAL	0.470875	0.519354	0.0360369
CH+VAL	0.540894
CH+VAL	0.448574
CH+VAL	0.643234
CH+VAL	0.594157
CH+VAL	0.418389
	2^-ddct	Mean	SEM
control	0.650859	1.09902	0.19545
control	0.469897
control	1.34762
control	1.02841
control	1.74644
control	1.3509
CH	7.01487	5.28415	0.585991
CH	6.41041
CH	4.72534
CH	5.73748
CH	2.97712
CH	4.8397
CH+LCZ696	2.08553	1.98	0.214346
CH+LCZ697	1.93243
CH+LCZ698	1.7782
CH+LCZ699	1.76592
CH+LCZ700	1.37976
CH+LCZ701	2.93817
CH+VAL	3.38796	3.52903	0.3381
CH+VAL	4.08523
CH+VAL	2.18922
CH+VAL	3.73321
CH+VAL	3.18086
CH+VAL	4.59771
	2^-ddct	Mean	SEM
control	0.665034	1.02812	0.105277
control	0.859459
control	1.05081
control	0.966941
control	1.36509
control	1.26138
CH	8.40647	6.56924	0.532361
CH	4.59957
CH	6.37091
CH	6.2398
CH	7.56322
CH	6.23548
CH+LCZ696	1.34864	1.47437	0.150537
CH+LCZ697	1.04355
CH+LCZ698	1.96088
CH+LCZ699	1.4964
CH+LCZ700	1.15189
CH+LCZ701	1.84485
CH+VAL	2.83137	3.11499	0.192429
CH+VAL	3.03459
CH+VAL	2.71603
CH+VAL	3.05569
CH+VAL	4.03761
CH+VAL	3.01467

## Sheet: mean and SEM of the fold change
beclin	Mean	SEM
control	1.06404	0.161605
CH	0.337476	0.0797882
CH+LCZ696	0.920379	0.0520311
CH+VAL	0.648726	0.0737598
LC3
	Mean	SEM
control	1.09228	0.213522
CH	0.318742	0.0294496
CH+LCZ696	1.01188	0.23448
CH+VAL	0.481747	0.0382239
PPAR-ϒ
	Mean	SEM
control	1.03556	0.119946
CH	0.296538	0.044873
CH+LCZ696	0.879512	0.0920517
CH+VAL	0.464095	0.0445443
p62
	Mean	SEM
control	1.04418	0.135673
CH	5.47438	0.34018
CH+LCZ696	1.23253	0.0668491
CH+VAL	2.84775	0.3761
mTOR
	Mean	SEM
control	1.04315	0.121949
CH	7.05379	0.67488
CH+LCZ696	2.12492	0.181529
CH+VAL	4.4212	0.372034
ANP	Mean	SEM
control	1.09614	0.211376
CH	8.00522	0.549222
CH+LCZ696	1.54186	0.14982
CH+VAL	3.37353	0.232418
BNP
control	Mean	SEM
control	1.05737	0.143561
CH	4.0705	0.805032
CH+LCZ696	1.60499	0.216624
CH+VAL	2.44082	0.32781
miR-377	Mean	SEM
control	1.10799	0.229339
CH	5.64957	0.187311
CH+LCZ696	1.25158	0.0953881
CH+VAL	2.69856	0.450358
Let-7b
	Mean	SEM
control	1.08972	0.205608
CH	0.48264	0.11947
CH+LCZ696	1.22882	0.0553845
CH+VAL	0.601706	0.0921419
Smad-2
	Mean	SEM
control	1.06881	0.184056
CH	8.35706	0.511562
CH+LCZ696	1.29472	0.192959
CH+VAL	2.71791	0.164653
Smad-3
	Mean	SEM
control	1.09585	0.208328
CH	6.81564	0.426684
CH+LCZ696	2.07721	0.23484
CH+VAL	3.82106	0.313506
Smad-4
	Mean	SEM
control	1.09071	0.207528
CH	7.10465	0.283495
CH+LCZ696	1.42641	0.143595
CH+VAL	3.33212	0.406001
Smad-7
	Mean	SEM
control	1.04483	0.143742
CH	0.362955	0.0257151
CH+LCZ696	1.07166	0.161256
CH+VAL	0.519354	0.0360369
TGF-β
	Mean	SEM
control	1.09902	0.19545
CH	5.28415	0.585991
CH+LCZ696	1.98	0.214346
CH+VAL	3.52903	0.3381
NF-ҡβ
	Mean	SEM
control	1.02812	0.105277
CH	6.56924	0.532361
CH+LCZ696	1.47437	0.150537
CH+VAL	3.11499	0.192429
