# Supplementary material for: Sacubitril/valsartan (LCZ696) ameliorates hyperthyroid-induced cardiac hypertrophy in male rats through modulation of miR-377, let-7 b, autophagy, and fibrotic signaling pathways
Source: Sci Rep. 2022 Aug 27;12:14654. doi: 10.1038/s41598-022-18860-y (PMC9420135; doi:10.1038/s41598-022-18860-y)
Supplement: Supplementary file 2 — Supplementary Information 2. [file 41598_2022_18860_MOESM2_ESM.xlsx]

## Sheet: Sheet1
NT-proBNP
W	0.8654	0.909	0.9261	0.923
P value	0.1691	0.3888	0.5186	0.4927
Passed normality test (alpha=0.05)?	Yes	Yes	Yes	Yes
P value summary	ns	ns	ns	ns
FT4
W	0.934	0.9228	0.9321	0.9345
P value	0.5858	0.4911	0.569	0.5896
Passed normality test (alpha=0.05)?	Yes	Yes	Yes	Yes
P value summary	ns	ns	ns	ns
FT3
W	0.8654	0.9555	0.9734	0.8911
P value	0.1691	0.779	0.9216	0.2803
Passed normality test (alpha=0.05)?	Yes	Yes	Yes	Yes
P value summary	ns	ns	ns	ns
body weight
W	0.8823	0.9254	0.9494	0.8851
P value	0.2368	0.5122	0.7238	0.25
Passed normality test (alpha=0.05)?	Yes	Yes	Yes	Yes
P value summary	ns	ns	ns	ns
heart weight
W	0.9273	0.9618	0.8376	0.9496
P value	0.5281	0.8344	0.0944	0.7262
Passed normality test (alpha=0.05)?	Yes	Yes	Yes	Yes
P value summary	ns	ns	ns	ns
heart/body weight ratio
W	0.7895	0.9114	0.8471	0.9527
P value	0.0322	0.4057	0.1156	0.7538
Passed normality test (alpha=0.05)?	No	Yes	Yes	Yes
P value summary	*	ns	ns	ns
Heart rate
W	0.8181	0.8334	0.9796	0.9222
P value	0.0616	0.0861	0.9577	0.4869
Passed normality test (alpha=0.05)?	Yes	Yes	Yes	Yes
P value summary	ns	ns	ns	ns
SBP (mmHG)
W	0.978	0.967	0.9796	0.978
P value	0.9493	0.8764	0.9577	0.9493
Passed normality test (alpha=0.05)?	Yes	Yes	Yes	Yes
P value summary	ns	ns	ns	ns
LVSBP
W	0.978	0.978	0.978	0.9838
P value	0.9493	0.9493	0.9493	0.976
Passed normality test (alpha=0.05)?	Yes	Yes	Yes	Yes
P value summary	ns	ns	ns	ns
NT-proBNP
W	0.8654	0.909	0.9261	0.923
P value	0.1691	0.3888	0.5186	0.4927
Passed normality test (alpha=0.05)?	Yes	Yes	Yes	Yes
P value summary	ns	ns	ns	ns
FGF23
W	0.9686	0.9294	0.8623	0.9331
P value	0.8882	0.5462	0.1588	0.5779
Passed normality test (alpha=0.05)?	Yes	Yes	Yes	Yes
P value summary	ns	ns	ns	ns
heart/tibia ratio
W	0.9237	0.9283	0.931	0.8619
P value	0.4988	0.5368	0.5592	0.1576
Passed normality test (alpha=0.05)?	Yes	Yes	Yes	Yes
P value summary	ns	ns	ns	ns
beclin
W	0.7974	0.9287	0.8239	0.9013
P value	0.0556	0.5703	0.0954	0.3819
Passed normality test (alpha=0.05)?	Yes	Yes	Yes	Yes
P value summary	ns	ns	ns	ns
LC3-II
W	0.8795	0.9295	0.9215	0.9419
P value	0.267	0.5764	0.5165	0.6749
Passed normality test (alpha=0.05)?	Yes	Yes	Yes	Yes
P value summary	ns	ns	ns	ns
P62
W	0.9419	0.8841	0.9506	0.8997
P value	0.6744	0.2885	0.7454	0.372
Passed normality test (alpha=0.05)?	Yes	Yes	Yes	Yes
P value summary	ns	ns	ns	ns
mTOR
W	0.923	0.9234	0.9292	0.8992
P value	0.5273	0.5301	0.5736	0.3693
Passed normality test (alpha=0.05)?	Yes	Yes	Yes	Yes
P value summary	ns	ns	ns	ns
ANP
W	0.9465	0.9658	0.9652	0.9801
P value	0.7117	0.8631	0.8588	0.9523
Passed normality test (alpha=0.05)?	Yes	Yes	Yes	Yes
P value summary	ns	ns	ns	ns
BNP
W	0.9079	0.8535	0.8579	0.897
P value	0.4227	0.1679	0.182	0.3565
Passed normality test (alpha=0.05)?	Yes	Yes	Yes	Yes
P value summary	ns	ns	ns	ns
miR-377
W	0.9746	0.892	0.9019	0.8291
P value	0.9217	0.3291	0.3855	0.1056
Passed normality test (alpha=0.05)?	Yes	Yes	Yes	Yes
P value summary	ns	ns	ns	ns
let-7b
W	0.9082	0.9062	0.9473	0.93
P value	0.4248	0.4118	0.7184	0.5804
Passed normality test (alpha=0.05)?	Yes	Yes	Yes	Yes
P value summary	ns	ns	ns	ns
Smad-2
W	0.9374	0.9333	0.9448	0.9185
P value	0.6386	0.6059	0.6979	0.4944
Passed normality test (alpha=0.05)?	Yes	Yes	Yes	Yes
P value summary	ns	ns	ns	ns
Smad-3
W	0.8551	0.8298	0.9421	0.9155
P value	0.1731	0.107	0.6763	0.4739
Passed normality test (alpha=0.05)?	Yes	Yes	Yes	Yes
P value summary	ns	ns	ns	ns
Smad-4
W	0.9255	0.9346	0.924	0.8026
P value	0.5459	0.6162	0.5349	0.062
Passed normality test (alpha=0.05)?	Yes	Yes	Yes	Yes
P value summary	ns	ns	ns	ns
Smad-7
W	0.8936	0.9989	0.969	0.9054
P value	0.3374	>0.9999	0.8857	0.4068
Passed normality test (alpha=0.05)?	Yes	Yes	Yes	Yes
P value summary	ns	ns	ns	ns
TGF-β
W	0.9537	0.9622	0.8864	0.9797
P value	0.7703	0.8368	0.2999	0.9499
Passed normality test (alpha=0.05)?	Yes	Yes	Yes	Yes
P value summary	ns	ns	ns	ns
NF-ҡβ
W	0.9783	0.9433	0.9352	0.7528
P value	0.943	0.686	0.6211	0.0212
Passed normality test (alpha=0.05)?	Yes	Yes	Yes	No
P value summary	ns	ns	ns	*
